# Supplementary material for: Predicting the Glycemic Index of Biscuits Using Static In Vitro Digestion Protocols
Source: Foods. 2023 Jan 14;12(2):404. doi: 10.3390/foods12020404 (PMC9858452; doi:10.3390/foods12020404)
Supplement: Supplementary file 1 [file foods-12-00404-s001.zip]

Archive with 1 entries (1 files):
- foods-2045113-supplementary.pdf
